# Supplementary material for: ADAMTS19 Suppresses Cell Migration and Invasion by Targeting S100A16 via the NF-κB Pathway in Human Gastric Cancer
Source: Biomolecules. 2021 Apr 12;11(4):561. doi: 10.3390/biom11040561 (PMC8070242; doi:10.3390/biom11040561)
Supplement: Supplementary file 1 [file biomolecules-11-00561-s001.zip]

Archive with 12 entries (11 files):
- Supplementary Files/
- Supplementary Files/Figure S1.tif
- Supplementary Files/Figure S1.tif.baiduyun.uploading.cfg
- Supplementary Files/Figure S2.tif
- Supplementary Files/Figure S2.tif.baiduyun.uploading.cfg
- Supplementary Files/Figure S3.tif
- Supplementary Files/Figure S3.tif.baiduyun.uploading.cfg
- Supplementary Files/Figure S4.bmp
- Supplementary Files/Supplementary Figures and legends.pdf
- Supplementary Files/Supplementary Figures and legends.pdf.baiduyun.uploading.cfg
- Supplementary Files/Table S1.xlsx
- Supplementary Files/Table S1.xlsx.baiduyun.uploading.cfg
