# Supplementary material for: ADAMTS19 Suppresses Cell Migration and Invasion by Targeting S100A16 via the NF-κB Pathway in Human Gastric Cancer
Source: Biomolecules. 2021 Apr 12;11(4):561. doi: 10.3390/biom11040561 (PMC8070242; doi:10.3390/biom11040561)
Supplement: Supplementary file 1 [file biomolecules-11-00561-s001.zip › Supplementary Files/Table S1.xlsx]

## Sheet: Sheet1
Supplementary table S1:Distinct genes after ADAMTS19 overexpression
Gene symbol	Log(ADAMTS19/Vector)
ADAMTS19	8.91904
FAM25A	-5.9087
LOC107984153	-5.86042
LOC107985199	5.6718
LOC107987400	-5.568
LOC107987477	-5.55847
KLK3	5.49431
ABHD14A-ACY1	5.37116
USH1C	5.32028
ZNF559-ZNF177	-5.20848
PGBD3	5.05991
CST1	5.02129
GSTT2	-4.99898
DNAJC25-GNG10	4.85353
FOLH1	4.84224
HIST1H4J	4.55719
MYH1	-4.4488
GOLGA8R	4.41339
WRB-SH3BGR	4.38962
ALDH1A1	4.35681
OTOG	4.35681
NEU4	4.35681
TICAM2	-4.34085
CYP19A1	4.28281
LOC100996365	4.2255
MYH14	4.20481
PCDHA12	-4.19317
LOC102724995	4.10355
LOC102724823	-4.07615
RBP2	4.03488
SCN8A	4.03488
CORO7-PAM16	-4.00385
SPDYE11	-3.96692
SPSB4	3.94753
LILRB3	-3.90998
ALPPL2	3.88785
LOC107986354	-3.86623
ADIRF	-3.84482
FILIP1L	3.84224
CH25H	3.84224
TNNT2	3.84224
LRFN2	3.82774
MYO7B	-3.77247
ZNF843	-3.77247
TMEM255B	-3.77247
CSMD3	-3.77247
LOC102723451	-3.77247
FAM47E-STBD1	3.76389
RARRES3	3.7628
LOC107984124	3.73975
TUBB2B	-3.68977
RSPH10B	-3.66556
CCDC169-SOHLH2	-3.64212
WNT8A	3.62225
CTSE	3.61984
KLK2	3.61984
SGCG	3.61984
VIL1	3.61984
SLC45A1	3.61984
TMPRSS2	3.61984
IGSF23	3.61744
SULT1A4	3.57787
CGB8	-3.55488
IL1RN	-3.55008
PCDHGC4	-3.50117
NETO1	3.49431
MOGAT2	3.48456
MRVI1	3.4449
PDE1C	3.44359
LOC107984833	-3.4305
OR4F3	3.35681
DPP4	3.35681
REG4	3.35681
FGG	3.35681
CMPK2	3.35681
HAPLN1	3.35681
KRT39	3.35681
DIRC1	3.35681
GMFG	3.35681
H2AFB2	3.35681
CYS1	3.35681
CPLX2	3.35681
LYG2	3.35681
ADRA2B	3.35681
CTAGE1	-3.34917
LOC644215	-3.33528
LOC101930047	-3.29854
HIST1H1A	-3.28705
CYP4Z1	-3.28705
FAM216B	-3.28705
STMN4	-3.28705
P2RY4	-3.28705
SIDT1	-3.28089
PLA2G2A	3.25727
FYB	3.20481
ADAM21	3.20481
AKAP3	3.20481
PTCHD4	3.14806
IQUB	-3.13344
LRRC63	-3.12285
NANOGNB	3.09931
VCAN	3.09378
FAM221A	-3.0482
SLC16A8	3.03488
IP6K3	3.03488
GATA4	3.03488
KRT13	3.03488
SCRT1	3.03488
LDLRAD2	3.02906
TRIM22	2.96562
INPP5D	2.96088
LEXM	2.9599
CNGA3	-2.93506
CHRND	2.90935
MTNR1A	-2.87201
KCNN1	2.84224
MYBPC2	2.84224
AQP5	2.84224
H1FOO	2.84224
THBS4	2.84224
VANGL2	2.84224
APOD	2.84224
HEPHL1	2.84224
PCDH17	2.84224
GOLGA8K	2.83429
CEMP1	2.80035
HIST1H2AD	2.78581
AHSG	-2.77247
KRT20	-2.77247
PPP2R2C	-2.77247
LOC105376341	-2.77247
LOC101929738	2.749
CGA	-2.73085
LOC107986353	2.72077
TLDC2	2.715
COLEC11	-2.69114
ITGB6	-2.66556
TNNI3	-2.66556
NCF2	2.65379
CR1	-2.64492
C1orf194	2.62225
NPIPA3	2.62201
MFNG	2.61984
ARL13A	2.61984
LRRTM3	2.61984
LOC728392	2.61984
MROH7	2.61984
COL6A3	2.61984
COL4A4	2.61757
LOC101060179	2.61217
TUBA3C	-2.60057
KLHL41	-2.59448
KCNJ15	2.5792
TNFAIP8L2-SCNM1	2.56859
S1PR4	-2.55008
SAG	-2.55008
MGAT3	-2.55008
ADGRF4	-2.55008
PCDHB2	-2.55008
CERKL	2.54945
SDR16C5	2.51364
ECEL1	2.49431
CCM2L	2.49431
HOXD13	2.48906
B3GALNT1	2.4771
AMBN	2.46784
LOC102724642	2.45518
ANKRD20A4	2.45029
ADAMTS8	2.44657
EFCAB9	2.44359
AKR1C2	2.43427
LOC105370641	-2.42455
LBH	2.42007
SERPINB11	2.40685
UGT1A7	-2.38894
SLC35G3	-2.38735
RBFOX1	-2.38016
LOC107985109	-2.36185
FCN2	2.35681
KRT78	2.35681
SMIM24	2.35681
MAGI2	2.35681
ADAMTSL1	2.35681
ENTPD8	2.35681
TSTD1	2.35681
SLC28A3	2.35681
AZGP1	2.35681
TBX15	2.35681
RGS11	2.35681
HNF4G	2.35681
WDR38	2.35681
SLC26A7	2.35681
2019-09-12	2.35681
SPAG6	-2.34548
COL28A1	2.32824
MYOCD	2.31603
TENM1	2.30167
TNFRSF4	-2.28993
CCL5	2.28796
UTS2	-2.28705
UGT2B7	-2.28705
TAS1R1	-2.28705
GRPR	-2.28705
SERPINA3	-2.28705
NPNT	-2.28705
NAP1L2	-2.28705
LRRC4C	-2.28705
POU4F3	-2.28705
RSPH10B2	-2.28705
NLRP11	-2.28102
GRIK1	2.25727
ZBTB8B	2.25313
KCNK2	2.24275
OLFML1	2.24025
SORCS1	-2.21666
TARM1	2.20691
PRSS56	2.20674
GRID1	2.20481
MUC3A	2.20481
CCR1	2.20481
GNRH2	2.20481
AGR2	2.20481
SCUBE1	2.20331
GFRA1	2.1975
CREB3L3	-2.18751
PKP1	-2.18751
SPINK1	2.18544
CYP2C19	2.17548
KIF26B	2.17238
LIX1	2.17001
MDGA1	2.16613
HIST3H2BB	-2.16013
HLA-DQB2	2.159
SHBG	2.15036
LY9	2.14241
DAPP1	2.14185
KRT75	-2.13112
KRT6B	-2.12511
ALPI	2.11691
TRPV3	-2.11499
PTPRN	-2.10752
MYH8	-2.10306
KCNJ10	-2.09958
HYDIN	-2.09818
CNTN6	2.09364
LOC107983962	2.09146
UNC45B	-2.08945
FAM43B	-2.0806
SERPINB7	-2.0806
CYLC2	2.08057
KCNJ2	2.07591
LOC100509620	2.07226
OAS1	2.07051
HLA-DQA1	2.06671
LOC107985931	2.06463
SVOPL	2.06373
ACSS3	-2.06175
PLB1	-2.05258
ICA1	2.05003
STEAP1	2.04453
C12orf54	2.04208
MAP2	2.04023
YIPF7	2.03488
NTN1	2.03488
DUSP15	2.03488
TCAP	2.03488
HTR1B	2.03488
CELA2A	2.03488
HSPB9	2.03488
UBQLNL	2.03488
APBB1IP	2.03488
LGR5	2.03488
FNDC7	2.03488
LRRN1	2.03488
CIART	2.03488
PRICKLE1	2.03488
BMPER	2.03488
FOXE3	2.03488
ESRP1	2.03488
WNT3A	2.03488
CSAG3	2.03488
RBMXL2	2.03488
CKMT2	2.03488
FRZB	2.03488
CLDN6	2.03488
IGSF5	2.03488
BATF2	2.03488
GRHL2	2.03488
SCARF2	2.03488
FAM71E2	2.03488
CHAD	2.03071
LOC105369201	2.02381
FAM157A	-2.02358
ANKRD20A1	-2.01813
LOC105373926	2.01274
SBK2	2.01139
RNF212B	-2.01126
LILRA2	-2.00074
KSR2	1.9967
IGFN1	1.99413
AKR1C3	1.99183
ELF5	1.97974
LIN7A	1.97348
RGS17	-1.96512
MTRNR2L9	-1.96512
ALOXE3	-1.96512
MTTP	-1.96512
CYSLTR1	-1.96512
CACNA1I	-1.96512
HIPK4	-1.96512
SLA	-1.96512
PRDM13	-1.96512
DUOXA1	-1.96512
SPATA4	-1.96512
LOC105369914	-1.96512
TF	-1.96512
AFF2	-1.96512
MATN4	-1.96512
AOX1	-1.96512
ADH6	-1.96512
GJB1	-1.96512
SLC7A4	-1.96512
LPAR4	-1.96512
ASIC2	-1.96512
KIF5A	-1.96512
CD72	-1.96512
NLRP6	-1.96512
TNFRSF17	-1.96512
LRRN4	-1.96512
HCLS1	-1.96512
LOC105371047	-1.96512
CPNE5	1.96088
TMEM191C	1.95403
HPD	1.9514
LOC102724682	-1.95076
CYFIP2	1.9431
ALPL	1.94177
CXCL10	1.94177
SEMA3D	1.93105
OAS3	1.92385
EFCC1	-1.92316
CXCL11	1.92241
ZSCAN4	1.92011
MED12L	-1.91792
SPINK5	1.91379
ISG15	1.91366
LOC107987336	1.91055
CYP2C9	-1.91046
C2CD4C	1.90935
COL25A1	1.90543
OASL	1.90321
ZFP3	1.90278
ELOVL2	1.90061
NOXA1	1.89738
DTX3	-1.89112
FHL5	-1.88843
CD40LG	1.88446
CCDC102B	1.88124
KCNJ18	1.87752
APOC4	1.87456
EPHA1	1.86392
LOC102723382	-1.85765
ENTHD1	1.85386
FREM1	1.85375
COL8A1	1.8514
OAS2	1.84985
IFIH1	1.84681
CPO	-1.84597
WFDC1	1.84224
ERVH48-1	1.84224
LOC107984640	1.84224
LY6G6C	1.84224
SPAG8	1.84224
CCDC168	1.84224
TSPAN32	1.84224
OTOF	1.84224
ERICH5	1.84224
HRASLS2	1.84224
MANSC4	-1.83959
AK8	1.83815
TTBK1	-1.83795
UGT1A6	1.8323
BCO1	1.82843
KRT17	1.81663
KRT23	-1.80162
CSTA	1.80042
CALY	1.80042
GOLGA8H	-1.80024
DNAAF3	-1.79044
GPRC6A	1.79015
ASTN1	1.78954
UGT2B4	1.78927
KNDC1	1.7849
PSG1	-1.78225
RRAD	-1.77247
CBY3	-1.77247
FBXO16	-1.77247
C20orf141	-1.77247
LRRC4	-1.77247
IL2RB	1.77185
AEBP1	1.77185
RAB3C	1.77185
MAGED4B	1.7704
CGB5	-1.76683
ANGPTL2	1.76649
TP73	1.75752
SPRY4	1.74492
STRA8	1.7372
PLSCR4	1.7372
ST6GALNAC1	1.73532
TP53INP1	1.72636
RAB44	1.72454
NTS	-1.72145
LOC441155	1.72089
RUSC1-AS1	1.72039
TDRD7	1.71938
CCDC172	1.71745
TBC1D3H	-1.7104
MAP3K15	1.7074
DAW1	-1.70208
VHLL	-1.70208
TMPRSS15	-1.70208
ACTL8	-1.69818
FHOD3	1.69789
TIAF1	1.69594
MAPK4	1.69429
C1orf195	1.69426
RAB39A	1.69384
DCDC2	1.6934
CXorf21	1.69317
KRT5	-1.68766
GLRA3	-1.68758
ZBED2	1.68696
SCNN1G	1.68075
KLK4	1.68013
EIF3CL	1.67997
PRLR	1.67882
LRGUK	1.67874
SDS	-1.67561
P4HA3	1.67378
MUC13	1.67289
LOC107986726	-1.6722
CRYAB	1.66715
NACA2	1.6637
CCKAR	1.66107
PCDHGA2	1.65852
TNNC1	1.65518
ANKUB1	-1.65505
KRT6A	-1.65482
C4BPA	1.65379
EMILIN3	1.6532
FRY	1.65015
RNF212	1.64955
ACTA2	1.64462
SRPK3	-1.64319
SYNDIG1L	1.64211
ETV1	1.64154
LOC107986804	1.63633
DCLK1	-1.63497
PATE4	-1.63358
TJP3	1.63314
AMTN	1.63153
DCHS2	-1.63138
COL5A3	-1.62808
ADCY10	-1.62618
C1orf146	1.62464
LOC107987243	1.62455
CEACAM1	1.62285
C1orf106	1.62184
LAMA1	1.62175
AKR1C1	1.62044
C1orf137	1.61984
FPR3	1.61984
BLID	1.61984
CD200R1	1.61984
CCDC187	1.61984
PGAM2	1.61984
MSH4	1.61984
EGR2	1.61984
CPB2	1.61984
DUX4	1.61984
ANKRD31	1.61984
CCR7	1.61984
COLGALT2	1.61984
ARX	1.61984
REC114	1.61984
HIST1H3F	1.61984
DHRS7C	1.61984
TMEM151B	1.61984
CDH10	1.61984
BEX2	1.61984
CDX1	1.61984
CD79A	1.61984
CCDC146	1.61984
LARGE	1.61984
PTGER1	1.61984
PDGFRA	1.61984
UNC5A	1.61984
HID1	1.61984
PRR15L	1.61984
DIO1	1.61984
TAC3	1.61984
FOXB2	1.61984
OR10A2	1.61984
TDRP	1.61984
P2RY14	1.61984
NPL	1.61984
PAMR1	1.61984
MYOM1	1.61984
C19orf84	1.61984
TAS2R46	1.61984
HIST1H3I	1.61984
RAB25	1.61984
GFRA3	1.61984
FGF22	1.61984
SOX10	1.61984
CFAP61	1.61984
KLK15	1.61984
LOC107985332	1.61984
DSC2	1.61984
CRTAC1	1.61984
HPN	1.61984
DAPL1	1.61984
GPR62	1.61984
HIST4H4	1.61984
LOC105372474	1.61984
UPK2	1.61984
OCA2	1.61984
TAS2R13	1.61984
OR4F17	1.61984
C2CD4D	1.61984
C14orf180	1.61984
C8orf48	1.61984
CLIC5	1.61984
HPCA	1.61744
KHDRBS2	1.61744
MCHR2	-1.61619
CD8B	-1.61556
CNGA4	1.61503
ADGRL3	1.60534
FOLR2	-1.60432
ZDHHC22	1.60345
COL17A1	-1.59899
LOC100505502	1.5956
NRG2	1.59371
IFIT2	1.59325
C1orf141	-1.59315
STYK1	1.59288
TLR5	1.59155
APOBEC3G	1.59127
ZNF610	1.5907
ANO9	1.58742
SPDYC	1.58275
CGNL1	1.57481
PSMB9	1.57461
DHX58	1.5733
CD68	-1.57118
EEPD1	-1.56134
SCN2A	1.56076
CCDC152	-1.56063
ST6GALNAC3	1.55844
TBC1D3K	1.55575
LOC102723750	-1.55008
GALNTL5	-1.55008
SH3RF3	-1.55008
IL1RL2	-1.55008
GALR3	-1.55008
SPANXB1	-1.55008
SIX3	-1.55008
FAM50B	-1.55008
C6orf15	-1.55008
PDC	-1.55008
BTBD8	-1.55008
LOC105376875	-1.55008
LOC107985410	-1.55008
ACE2	-1.55008
OR2AG2	-1.55008
C6orf229	-1.55008
RERG	-1.55008
ITGAD	-1.55008
THBS2	-1.55008
LBP	-1.55008
LOC105373314	-1.55008
DRGX	-1.55008
FCER2	-1.55008
ADGRD1	-1.55008
SLC16A11	-1.55008
LOC107985805	-1.55008
BEST2	-1.55008
SPAG17	-1.55008
IL1RAPL2	-1.55008
PPP1R14C	-1.55008
TAS2R30	-1.55008
LOC105377650	-1.55008
TAAR8	-1.55008
SEMA5B	-1.55008
INA	-1.55008
FAM9C	-1.55008
C1orf111	-1.55008
RIMS1	-1.55008
CPSF4L	-1.55008
LIPJ	-1.55008
CRYBA1	-1.55008
BANK1	-1.55008
FOXD3	-1.55008
OTOP1	-1.55008
PPP1R27	-1.55008
HIST1H2AB	-1.55008
ANGPTL7	-1.55008
TMEM179	1.54945
SPON2	1.54638
SPATA17	1.54584
MYO7A	1.54474
S100Z	1.54169
LOC107987269	-1.53859
EIF4EBP3	1.53097
EFCAB1	1.53096
SULT1E1	1.53001
LOC105369669	1.52773
C7orf55-LUC7L2	1.52452
TGM2	1.52338
SGCA	1.52031
PSG5	1.51899
UGT2A1	1.5186
NECTIN4	1.51493
FAM179A	1.51382
EGR1	1.50834
ILDR2	1.50825
TRIM61	1.50811
CP	-1.50695
COLQ	1.50437
DDX58	1.50431
SUN3	1.50418
SLC3A1	-1.50039
RSAD2	1.4968
RHOU	-1.49664
TBC1D10C	1.49431
SNAI3	1.49431
LOC105373944	1.49431
ST6GALNAC2	1.49431
AMDHD1	1.49431
IRF5	1.49431
PI3	1.49431
ARHGAP9	1.49431
WTH3DI	-1.49368
LOC101929984	1.49054
IL17REL	1.4886
IGSF11	-1.48724
MEGF6	1.48554
KRTAP5-4	1.48378
CYP3A4	-1.48328
DUSP6	1.48068
RHCE	1.47981
MMP12	-1.47969
ANGPTL4	1.47898
FBXL7	1.47807
ITGB3	1.47545
PARD3B	1.47417
PSCA	-1.47291
TGFA	1.4728
ECM2	-1.46991
ADH1C	-1.46878
CYP24A1	1.46834
P2RY6	1.46802
KRT14	-1.46777
SYT13	-1.46547
HERC6	1.46359
OLAH	1.46193
ITGB7	-1.45988
LOC102723623	1.45761
NEURL3	1.45442
GOLGA8M	-1.45023
WISP3	1.44992
CADPS2	1.44992
TMEM221	1.44992
IL7	1.44992
LOC101059906	1.44992
MVB12B	1.44992
LEP	-1.44779
BUB1B-PAK6	-1.44591
TRANK1	1.44551
MAFA	1.44535
LINC00083	1.44352
ETV5	1.4416
PTGFR	-1.44156
NXNL1	1.44087
RNASEL	-1.43905
IFI44	1.43795
GOLGA6L6	-1.43768
LOC107985330	1.4375
HDX	1.43698
MTUS2	-1.43526
POU5F1B	-1.43269
GRB7	1.4288
SBK1	1.42798
FAM78B	-1.42741
LOC107986791	1.42734
HIST1H4H	1.4272
RAB33A	1.42559
MYH2	-1.42483
FNDC5	-1.42455
C1orf61	-1.42455
LIN28B	-1.42455
MACROD2	-1.42455
C1QL3	-1.42455
SSPN	-1.4228
OR10H1	-1.4227
TTC9	1.4219
PPIAL4G	1.42004
TRIM60	1.41955
C11orf16	1.41339
CPED1	1.41254
PLGLB1	1.41203
IL32	1.40958
SSC5D	1.40572
LOC107987067	-1.40517
C1orf228	1.40495
PALM	1.40363
ST14	1.40166
HSD17B3	-1.39808
LGSN	1.3975
FOXS1	1.39745
DEFB1	1.39745
MFAP2	1.39745
GGTLC2	1.39416
LOC107986215	1.39049
KLK1	1.38852
IL1R1	-1.38667
SYTL5	-1.38596
BEND5	1.38455
SYN1	1.3828
KDF1	-1.38016
CATSPER1	-1.38016
TSLP	-1.38016
CD101	-1.38016
GALNT3	-1.38016
CFAP54	-1.38016
FSTL4	-1.38016
NRXN2	-1.38016
HBA2	-1.37835
DCDC2B	1.37671
LOC100996911	-1.37392
LPAR1	1.37267
DKK1	-1.36892
MLPH	1.36831
COL14A1	1.36672
SMIM11A	1.36642
TMEM235	1.36321
LY96	1.36242
CYP4F3	-1.36132
SLC12A8	-1.36079
GSTM1	1.35998
ALDH3A1	1.35968
LGALS4	1.35681
VPS37D	1.35681
CLDN14	1.35681
FCGBP	1.35681
RGS16	1.35681
RAB7B	1.35681
PFKFB1	1.35681
ITIH3	1.35681
TMSB15A	1.35681
NPM2	1.35681
AP3B2	1.35681
C2orf71	1.35681
RNF183	1.35681
SLC38A11	1.35681
AGBL4	1.35681
LCN15	1.35681
FN3K	1.35681
LOC105372714	1.35681
RAB39B	1.35681
LECT2	-1.35549
PCDHAC1	-1.35384
LOC107987332	1.3525
GLRA2	-1.35061
IFIT3	1.35015
APOL3	1.34813
LOC101927685	-1.34784
ITGAM	1.34755
FAM171A1	1.34728
GPR179	-1.34363
FAM84B	1.34306
SCHIP1	1.34246
CEL	1.34154
C8orf44-SGK3	-1.34072
NKX2-8	1.33744
LOC107987464	1.33713
CASP1	1.33695
ABCC3	1.33266
CA9	-1.33203
DMTN	1.33186
TLE2	1.33133
NEDD9	1.33087
GP1BB	1.33034
KCNH4	-1.32978
LOC101928589	1.3294
PIK3CG	1.32852
GCNT3	-1.32769
SLC25A18	-1.32769
LOC107985381	1.32544
CTTNBP2	1.32439
GRIP2	1.32263
RASAL1	1.31946
HAAO	1.31845
HMCN1	1.31641
C10orf10	-1.31562
HIST1H2BC	1.31561
LOC105376714	1.31499
ZNF563	1.3134
LOC107987158	1.31128
ZNF665	1.30473
LOC102724229	1.30418
TXLNB	-1.30392
CACNA1G	1.30203
LOC728715	1.30195
FOXD4L1	-1.30094
MYOZ1	1.29792
KCTD16	1.29792
FOS	1.29748
DLC1	1.29488
GJB3	-1.29462
MFAP4	1.29272
GCOM1	-1.29074
LOC643802	-1.28998
LOC101929355	-1.28945
ASB5	-1.28705
HPX	-1.28705
ENDOU	-1.28705
SV2A	-1.28705
CCL27	-1.28705
MT1A	-1.28705
EXOC3L1	-1.28705
REM2	-1.28705
MATN1	-1.28705
LOC105371930	-1.28705
BNC1	-1.28705
PLAC1	-1.28705
RBP4	-1.28705
HLF	-1.28705
GUCA1C	-1.28705
PIK3C2G	-1.28705
2019-09-04	-1.28705
TTYH1	-1.28705
RUNDC3B	-1.28705
TMEM150C	-1.28705
GBP1	1.28693
SLC12A3	1.28611
LOC105379272	1.28469
PDZD4	1.28281
SPINK4	1.28281
SULT1C4	1.28214
MPPED2	1.28173
SLC34A2	-1.28126
DDX60	1.28111
AQP7	-1.28105
GPAT2	1.28094
SDK1	1.27913
RASSF6	1.27885
GJA3	-1.27771
C4B	1.2758
GAL3ST1	-1.274
HOTS	1.27395
IFI44L	1.27309
CLDN11	1.2727
HERC5	1.27232
EMX1	-1.27133
THEG5	-1.26912
MEIS3	1.26621
GPR37	1.26518
TLE6	1.26229
ELMO1	1.25881
RSPH1	1.25863
LGI4	1.25727
FAM65C	1.25727
ATP6V0A4	1.25727
ELANE	1.25727
ACRBP	1.25727
HIC1	1.25727
TMEM154	-1.25528
LRRC4B	1.25315
LOC107985734	1.25027
TRPM1	1.24962
CTGF	1.24844
SVEP1	1.2477
PLEKHA6	1.24563
C8orf4	1.24473
MUC8	-1.2444
PDGFRB	1.24421
PGAM4	-1.24103
SLC12A5	1.23218
ZNF229	1.23162
SH3GL2	1.23033
ANKRD22	-1.22984
MATN2	1.22861
NTSR1	-1.22815
AURKC	-1.22815
VWA3A	1.22798
EHF	1.22753
ZNF497	1.22719
RPEL1	-1.22704
RFTN1	1.22595
FMN1	1.22422
CRISPLD2	1.22248
C4B_2	1.22202
GLRB	1.21931
CFAP58	1.21931
CACNA1B	1.21931
FAM132A	1.21545
LOC285556	-1.21305
ARHGEF5	-1.21285
LOC102724624	-1.20487
CT62	1.20481
ABCA12	1.20481
ART5	1.20481
GALC	1.20481
FMN2	1.20481
MMP28	1.20481
MYO15A	1.20481
C10orf11	1.20481
NOTCH3	1.20481
DYDC2	1.20481
CDH3	-1.20216
LOC107986531	-1.20209
ACSM3	1.19987
TMOD1	1.19935
NRCAM	1.19808
SH2D5	-1.198
SERTAD4	1.19724
PRKG1	-1.1965
MTRNR2L2	1.19492
LANCL3	-1.19357
ESRRG	-1.19233
RCN3	-1.19219
PCDHB12	1.19025
GPR146	1.19016
ZFPM2	1.19001
RPS6KA2	1.18773
PGM5	-1.18751
MEGF11	-1.18751
ERICH2	-1.18751
COLEC12	-1.18751
ALS2CR12	-1.18751
GRM8	-1.18751
FAM196B	-1.18751
C10orf90	-1.18751
CDHR4	-1.18751
ANKDD1B	-1.18751
NOV	-1.1873
C11orf52	1.18688
VPREB3	1.18688
DACT2	1.18354
ZNF837	1.18182
WDR97	1.18172
USP18	1.17847
LOC107984745	-1.17806
TCF7L1	1.17749
ROR1	1.17642
COL3A1	1.17613
GOLGA8N	1.17498
GLOD5	-1.17415
RAB27B	-1.17385
INHBC	-1.16675
ADGRF2	-1.16675
PARP14	1.16591
PAPPA	1.16547
H3F3C	-1.1648
GPRC5C	-1.16118
KDR	1.1608
MMP3	-1.16051
C9orf84	-1.15985
KIAA0319	1.15888
FGF21	1.15687
LOC101928422	-1.15666
ZNF728	-1.15189
IFIT1	1.15081
PFN4	1.15036
TNFRSF14	1.15036
FAM209A	-1.14954
CD40	1.14794
DNAJC12	-1.14771
FBXW10	1.14537
CLIC3	1.14276
SORCS2	1.1418
PNPLA5	-1.1408
FOLR1	1.13968
TP53TG3E	-1.13889
PKDCC	1.13792
LCN12	1.13773
ITGA1	1.13765
PCDHGA11	1.1376
ADARB2	1.13685
CHRDL2	-1.13504
ADGRL4	-1.13504
THPO	-1.13504
LTA	-1.13504
HIST1H3E	1.13442
TNS1	-1.13346
KLC3	1.1331
PIGZ	1.13092
B3GNT7	1.13051
OTOGL	1.13036
ARR3	1.12912
FLRT1	1.12859
MEST	1.12856
LOC102724200	1.12742
MAP3K7CL	1.12696
PLN	-1.12539
LRRC10	1.12525
SNX20	-1.12515
LOC101929141	-1.12506
FAM71E1	1.12343
ADAM28	1.12324
ZNF729	-1.12318
CD300E	-1.12297
CECR6	1.12234
TYRP1	1.12234
ATP8A1	1.12234
HSFX1	1.12234
LPL	1.12136
LOC107985425	1.11861
GCGR	1.11734
CAGE1	-1.11618
SAMD9L	1.11566
WNT10A	1.11557
TAC4	1.11395
PLPP7	1.11288
LRRIQ1	1.11288
CHST13	1.11288
PCED1B	1.1128
PKD1L2	-1.11196
APELA	1.11088
LRAT	1.11029
C1orf167	-1.11017
PIEZO2	1.1083
LRRN2	1.10802
CRB1	1.10627
ERVV-1	1.10611
MYZAP	-1.1059
TP63	-1.10262
ACE	-1.10262
LIPF	-1.10262
UBA7	1.102
KCNH3	1.10097
CPLX3	1.10097
CD8A	1.1003
TSPAN33	1.09901
SELPLG	-1.09897
PDZD9	1.09784
LOC105370705	1.09777
SUCNR1	1.09628
SCN4B	1.09628
ARL14	-1.09496
SLFNL1	1.09447
NTF4	1.09378
C15orf48	1.09378
NLGN1	1.09322
CD5L	1.0926
SPATA21	-1.09065
LIMS2	1.08933
SULT1C2	1.08863
LOC102724994	1.08563
SDC2	1.08452
OR2B2	1.08451
ADAM12	-1.08442
PCDHGA6	1.08424
EFR3B	1.08246
VSIG8	-1.0806
TTC13	1.07928
FAM209B	-1.07648
LHB	1.07635
UGT2B15	1.07493
FBLN1	1.07473
ZFP2	-1.07364
HHAT	1.07285
KIF5C	-1.06946
SIGLEC6	1.06923
DOK7	1.06883
AOC1	1.06838
LOC107986910	1.06825
HSD17B14	1.0673
LRRC24	1.06694
LRRC34	1.06648
OR2T12	1.06618
ZSWIM4	1.06603
DCX	1.06493
PSG9	-1.06315
ESPN	1.06228
CH17-360D5.1	-1.06161
OR4F16	1.0616
UBE2Q2L	-1.06109
LOC105372412	1.06042
MAP1LC3A	1.06021
MALL	-1.05915
ZNF418	-1.05869
TLR1	1.05718
PRKCB	1.0569
HIST1H1C	1.05616
LOC107985678	1.05468
LOC107987489	1.05425
LOC107987491	1.05425
LOC107987486	1.05425
LOC107987490	1.05425
LOC107987487	1.05425
LOC107987488	1.05425
LOC107987484	1.05425
LOC107987485	1.05425
SLC13A1	1.05379
RBFOX3	-1.05258
FAP	-1.04988
IGDCC3	1.04938
PTGES	-1.04839
RASL10A	-1.04816
LOC105370092	1.0481
LCP1	-1.04758
FAM124A	1.04687
ARHGAP18	1.0449
MMP7	-1.04312
NR5A2	1.04273
GSPT2	1.04208
HIST2H2AB	1.04187
MDK	1.04131
LOXL1	1.04107
GALNT4	-1.04105
HIST1H2BD	1.04078
AMIGO2	1.04023
HSPE1-MOB4	-1.03944
PRKCG	1.03668
GPR142	-1.03551
WFDC3	-1.03551
MAF	1.03488
MYO1A	1.03488
ACTN3	1.03488
JAKMIP1	1.03488
STARD6	1.03488
MT1M	1.03488
NXPE2	1.03488
QPCT	1.03488
GRM2	1.03488
ABAT	1.03488
GJA8	1.03488
EDNRA	1.03488
TPTE	1.03488
THSD7B	1.03488
CDKL2	1.03488
CD53	1.03488
LOC105369214	1.03488
PROZ	1.03488
HOXB2	1.03488
LINGO4	1.03488
ST8SIA5	1.03488
SLC46A2	1.03488
SCT	1.03488
LOC105371910	1.03488
ADAM2	1.03488
CNDP1	1.03488
FAM107A	1.03488
WDR63	1.03488
CLCA2	1.03488
CHL1	1.03488
LOC105377805	1.03488
GPR26	1.03488
NTRK1	1.03488
EFNB3	1.03488
IL33	1.03488
TESC	1.03488
FGF12	1.03488
TREX2	1.03488
ZNF382	1.03488
BRINP3	1.03488
IGSF6	1.03488
CCT6B	1.03488
MYL7	1.03488
LOC105370378	1.03488
HIST1H4A	1.03488
TTC36	1.03488
XKR3	1.03488
TMEM30B	1.03488
SNTG1	1.03488
ACR	1.03488
CD4	1.03488
EVI2B	1.03488
GSTA2	1.03488
RNF225	1.03488
ZMYND15	1.03488
DEF6	1.03488
STAB2	1.03488
NKAIN2	1.03488
CYP26A1	1.03488
ZMYND12	1.03488
GCA	1.03488
ADGRL2	1.03488
NXF3	1.03488
SHISA8	1.03488
FCGRT	1.03488
PROC	1.03488
CAMK2B	1.03488
TRIM71	1.03488
IL37	1.03488
TM4SF5	1.03488
WNT8B	1.03488
IGDCC4	1.03488
SEZ6	1.03488
HTR3D	1.03488
C1QTNF4	1.03488
SEMA4A	1.03488
KCNJ16	1.03488
ARHGAP25	1.03488
SCN4A	1.03488
ZBTB32	1.03488
TRHR	1.03488
SARDH	1.03488
DPP6	1.03488
ERC2	1.03488
SNX32	1.03488
EDAR	1.03488
MIA2	1.03488
FAM180B	1.03488
FAM71C	1.03488
TTLL6	1.03488
NEFL	1.03488
GYS2	1.03488
EBF4	1.03488
LOC105373091	1.03488
MAGEH1	1.03488
ELAVL3	1.03488
FAM171B	1.03488
FCGR1A	1.03488
C1orf168	1.03488
CA10	1.03488
EPHX2	1.03488
SYNE4	1.03488
ITIH2	1.03488
KRT4	1.03488
CASQ1	1.03488
KCTD8	1.03488
C7orf57	1.03488
FGF8	1.03488
CORO2B	1.03488
EPHA4	1.03488
SLC12A1	1.03488
NACAD	1.03488
PLAC8L1	1.03488
LRFN5	1.03488
TMEM163	1.03488
GRM3	1.03488
CA8	1.03488
TMEM240	1.03488
ABO	1.03488
ERAS	1.03488
SULT1C3	1.03488
HIST1H1D	1.03488
SLC6A7	1.03488
GAP43	1.03488
BICDL2	1.03488
MAGEB18	1.03488
KCNJ13	1.03488
CRHR2	1.03488
LTBP2	1.03488
CTNNA2	1.03488
SPDEF	1.03488
NFAM1	1.03381
TMEM19	1.03269
DDN	-1.03205
SYTL2	-1.03166
MOGAT3	1.03162
RBP1	1.03094
THEG	-1.02862
CCDC63	1.02769
RGS6	1.02765
ZNF763	-1.02677
MME	1.02625
C1QL1	1.02598
CYP26B1	1.02541
VRTN	1.02529
SLIT3	1.02402
PCDHGB6	1.02385
LOC107987388	1.0222
BMP4	1.02194
CALHM1	1.02105
AMPD3	-1.02084
ZNF334	1.02053
FA2H	1.01945
HYAL4	1.01934
TNFSF10	1.0178
CXCR5	1.01756
PLGLB2	-1.01721
TUBB8	-1.01621
CITED4	1.01506
CADM4	1.0147
MUC15	1.01308
CFAP57	1.01291
INSC	-1.01291
DPEP2	1.0129
RARRES2	1.01192
HIST2H3A	1.00997
HIST2H3C	1.00997
LOC107985111	-1.00974
FAM101B	1.00954
TRIM54	-1.00947
ZC4H2	1.00915
BTNL9	-1.00904
CYP8B1	1.00604
CTAGE4	1.00603
PLA2G7	1.00603
SYCE1L	1.00601
TSPO2	1.00574
FBLN5	1.00532
LOC101929235	-1.00465
FBXO32	-1.00394
TNC	-1.00388
GREM2	1.00386
COL13A1	1.00317
TSPAN8	-1.00309
HEATR4	1.00286
GJB5	-1.00259
OLFML2B	1.00258
LOC101060017	1.00238
TMEM52B	1.00232
SMOC1	1.00218
NKAIN3	-1.00183
ADGRF1	1.0016
STXBP6	1.00019
C15orf59	0.999368
TMEM178A	0.998355
P2RY11	0.997467
DOK6	0.996914
AR	0.996883
FZD7	0.99387
YPEL5	0.993209
MCOLN3	0.992796
IER3	0.992597
MTRNR2L1	0.992535
RALYL	-0.991949
COL26A1	0.991813
CPAMD8	0.991122
TBC1D7-LOC100130357	0.989319
ATP13A2	0.987751
FAM111A	0.987613
KLRC4	-0.987591
RASGRP4	0.987532
ZNF625	0.987484
RIMBP3	0.987324
FIGNL2	-0.987061
ATP10D	0.986787
KANK3	0.985972
TBX1	0.984999
FGF13	0.983131
FAM89A	0.982685
CCDC92	0.982414
EMILIN1	0.982414
CD82	0.981563
C2orf80	-0.980716
IFI6	0.980554
CYP4X1	0.980434
AASS	0.979962
KLHDC7A	0.979927
SLA2	0.979348
MYOZ3	0.978597
LOC107984813	0.978298
ENTPD2	0.978298
ADAMTS10	0.976622
CSF2RA	0.9765
SPATA12	-0.976162
CPQ	0.975988
AGBL1	-0.975805
LOC107984043	0.97556
MYO15B	-0.975103
SPRY2	0.97476
ADH4	0.974351
NPW	0.973481
ADGRA2	0.973107
FARP1	0.97287
LOC102724877	-0.97235
DDX3Y	-0.972314
NCALD	0.97221
SLITRK6	0.970751
BST1	0.969934
ASIP	-0.96992
CYP3A7	-0.96873
GDF15	0.968221
NT5C1B-RDH14	0.967998
TUBA3D	-0.967934
CNIH2	0.967767
SLC22A3	-0.967706
LOC102725009	0.967661
LTBP1	0.966208
ATP1A3	-0.966021
CCDC159	0.965247
ASPDH	-0.965119
TCN1	-0.965119
B4GALNT2	-0.965119
USP51	-0.965119
RENBP	-0.965119
MRC1	-0.965119
LOC105375106	-0.965119
PDE6G	-0.965119
CDHR2	-0.965119
IQCF3	-0.965119
C1orf189	-0.965119
COPZ2	-0.965119
ADGRG5	-0.965119
MYADML2	-0.965119
ICAM2	-0.965119
PKIA	-0.965119
KCNF1	-0.965119
AADAC	-0.965119
OR2S2	-0.965119
DUOX1	-0.965119
SPACA4	-0.965119
PPP1R1C	-0.965119
CELF5	-0.965119
RXFP4	-0.965119
LOC105369246	-0.965119
OR2AK2	-0.965119
WISP1	-0.965119
FAM83C	-0.965119
ADGRF5	-0.965119
VMO1	-0.965119
CCDC81	-0.965119
CD52	-0.965119
LECT1	-0.965119
CT45A7	-0.965119
GATA5	-0.965119
SERPINC1	-0.965119
CBLC	-0.965119
CALML3	-0.965119
LOC101929060	-0.965119
TMIE	-0.965119
IFNL1	-0.965119
IFITM5	-0.965119
LOC107984104	-0.965119
MZB1	-0.965119
NCF1	-0.965119
TPSG1	-0.965119
HBZ	-0.965119
C17orf105	-0.965119
SGIP1	-0.965119
TBR1	-0.965119
BCL11B	-0.965119
EPHX3	-0.965119
HPCAL4	-0.965119
PRSS3	-0.965119
MAP3K19	-0.965119
ASB18	-0.965119
CD164L2	-0.965119
GLIS3	-0.965119
CD33	-0.965119
PAH	-0.965119
KLK14	-0.965119
ZNF474	-0.965119
MXRA5	-0.965119
GPR22	-0.965119
IL1A	-0.965119
RTP1	-0.965119
FGFBP1	-0.965119
CUX2	-0.965119
EMB	-0.965119
TLR9	-0.965119
RCVRN	-0.965119
RIMS2	-0.965119
NUTM1	-0.965119
LOC105369209	-0.965119
IL1R2	-0.965119
CD79B	-0.965119
TEX29	-0.965119
KCNT1	-0.965119
BTNL8	-0.965119
LOC105369728	-0.965119
CXXC4	-0.965119
SMO	-0.965119
CFAP43	-0.965119
TAS2R50	-0.965119
LRRC71	-0.965119
LOC107986908	-0.965119
ANKRD30B	-0.965119
SMC1B	-0.965119
TAS2R42	-0.965119
HLA-DMB	-0.965119
PNLDC1	-0.965119
PRPH2	-0.965119
TENM2	-0.965119
FXYD7	-0.965119
LOC105378950	-0.965119
HTR3A	-0.965119
AJAP1	-0.965119
CD14	-0.965119
SOX30	-0.965119
XG	-0.965119
TSPAN7	-0.965119
LRRD1	-0.965119
TULP1	-0.965119
C5orf38	-0.965119
ALDOB	-0.965119
TAL1	-0.965119
LHFPL4	-0.965119
KCNJ9	-0.965119
CCDC148	-0.965119
CXorf57	-0.965119
ANGPTL1	-0.965119
PAPPA2	-0.965119
C3AR1	-0.965119
LOC105372315	-0.965119
ARMCX6	-0.965119
PACRG	0.965017
TYMSOS	0.964755
TTLL7	0.964625
LOC105371844	-0.963341
PIK3IP1	0.963328
NCCRP1	0.963263
APOBEC3A	0.961403
UNC13A	0.959364
NR4A2	0.958578
TSPOAP1	0.958378
SSTR3	-0.957887
LRRC75A	0.956879
PCSK6	0.956879
CREB3L1	-0.955782
TMEM99	-0.9555
FGF18	0.954992
FHL2	0.954792
GIMAP1	0.954002
SIGLEC9	0.952547
RASGRP1	0.952419
LOC105372731	-0.950905
CH507-42P11.6	0.950668
SORBS2	0.947683
CA14	0.947419
MLIP	-0.946971
GPR182	-0.946971
PCDHB16	-0.946671
COLCA2	0.946603
SLC5A10	0.946345
TRPV4	0.945921
SPINK8	0.945214
TGM1	0.944684
ANKRD6	-0.944159
RGL1	0.944116
LOC105375975	-0.944109
FUT5	-0.943092
COL11A2	0.942623
REEP2	0.941772
ZNF726	0.941772
ANKRD61	0.941772
CDRT15	0.941772
GUCY1A2	0.941772
WFDC11	0.941772
ANKRD55	0.941772
ISM1	0.941772
SPP2	-0.941553
MRC2	0.941552
RGPD3	-0.940471
E2F5	0.939917
CCND2	0.939724
LOC105379356	-0.939648
GEM	-0.939123
LOC644249	0.938333
ABHD8	0.93798
CCER2	0.93792
SLCO4C1	0.937271
LOC107984314	0.935832
GSTM2	0.935596
C19orf57	0.935346
PAK3	0.934757
U2AF1L5	-0.934546
CATSPERG	-0.934386
HBA1	0.934384
PRKG2	0.93435
PDX1	0.933598
C1orf226	0.933119
GGT2	-0.933004
CHRM4	0.933002
FUT7	0.932783
INMT	0.93255
LOC102723713	0.932398
ODF3B	0.932122
FNDC4	-0.930353
PLCG2	0.928805
IGFL2	0.927966
LOC101927245	0.927966
GJA1	0.927966
EGR3	0.927966
TMEM132B	0.927149
CADM2	-0.926457
DUSP1	0.926152
APOBEC3C	0.925268
KLHDC7B	0.925257
APOBEC3H	0.924796
LOC100130370	0.924641
PKD2L2	0.924511
HIST1H2BK	0.922788
HIST1H2AK	0.922776
CD80	-0.922474
PRF1	0.921106
HTR2A	-0.92045
LRRC26	0.920017
HES6	0.919404
GPR153	0.918935
LOC102724751	0.918669
HIST1H2AC	0.918331
MEOX1	0.916813
SERF1A	0.916726
POU2F2	-0.916209
C10orf111	0.91618
LOC105370708	0.915734
LOC107985692	-0.915678
MSRB2	0.91536
ZNF878	-0.914689
LGALS14	0.914587
RHBDL3	0.913036
NKX2-1	0.912709
LOC105377622	-0.911767
ABCG5	-0.911226
MMP24	0.910434
MMP23B	0.90935
VTN	0.90935
EFHB	0.90935
TMC1	-0.90884
KLF2	0.908433
TCTEX1D2	0.908189
WNT5A	0.907587
ZNF177	0.907259
NANOG	0.906668
EPHA8	-0.906225
GRAP	0.906084
C1QTNF1	0.905895
LRRC39	0.905537
RIMKLB	0.905346
UPK3BL	0.905313
PIPOX	0.904562
COL15A1	0.903637
LAMP3	0.90265
AIM1	-0.902492
C16orf45	-0.902248
NR4A3	0.901909
CARMIL2	-0.901543
SCN9A	0.901458
BOLA3	-0.901309
TMEM233	-0.900784
TACR2	-0.900024
SOX9	0.89999
ITIH5	0.899357
TMEM110-MUSTN1	-0.899251
ZNF488	-0.898567
DFNA5	0.896924
SLC46A3	0.895905
GLIPR2	0.895719
SULF2	0.895181
FBXL22	-0.894887
LILRB5	-0.894729
ASMT	0.893729
CRYL1	0.893705
ARMC12	0.892862
SNPH	0.892862
LILRB4	0.892753
CACNA2D3	0.892217
STK32A	0.892037
CCDC170	0.891517
ST3GAL3	0.891236
CCNB3	-0.891118
STMN3	0.890491
LAMC2	-0.890288
USHBP1	0.890056
PLLP	0.888564
RASSF2	0.88735
IGFBP5	0.886456
SYNPO2	0.886079
PRKD1	0.885738
ZNF549	0.885667
WDR87	-0.884859
EPB41L5	0.884322
KLHL32	0.883737
NLRP14	0.882878
CRYBB3	0.882878
TMEM27	0.882878
NTN3	0.882878
DNAH6	0.882878
NKX3-2	0.882878
MAL2	0.882878
CCDC87	0.882878
PCDHB15	0.881595
ETV7	0.881274
FBN2	-0.88023
CTSO	0.880159
SMIM22	0.880135
RNF103-CHMP3	-0.880135
WBSCR17	0.879679
CYSRT1	0.877447
SP140	0.87734
INPP4B	0.877272
BOLL	-0.877171
ITGB4	0.875248
MT1G	-0.87483
IGSF9B	-0.874606
LOC105369189	-0.872607
KRT19	0.871383
ADAMTS13	0.870504
DNASE2B	-0.869541
GOLGA8O	-0.869073
POLR3G	-0.868996
NOTCH4	0.868809
NOX4	0.868425
BRDT	0.868128
LOC107985728	0.86753
NINJ2	0.867476
MUC22	0.866223
APOL1	0.86588
CSRP1	0.865787
NT5E	-0.865779
MLXIPL	0.865394
EPSTI1	0.864956
FABP6	0.864956
PDZK1	0.864073
SAMD11	0.863582
LEFTY2	0.8627
ECM1	-0.862549
OLFML3	0.862045
EFCAB5	-0.861335
PDK4	0.860926
PAK6	-0.860864
PCDH9	0.860597
CDKN1A	0.860393
TIMP4	-0.860211
SRGN	-0.858642
FOXL1	0.858631
TRAPPC9	0.858416
HSPA6	-0.858203
PEAR1	-0.858203
ADCY1	0.858057
2019-03-02	0.857167
C5AR1	0.855744
C14orf159	0.855351
TTLL1	0.855332
GGACT	0.855298
IL23R	0.854879
C2orf88	0.854309
LOC107985532	0.854309
SHF	0.853828
NKD2	0.853434
ACOT1	0.850203
GPR141	0.85012
LOC107984902	-0.849939
DRICH1	0.849178
SNTG2	-0.848795
C10orf67	-0.848759
HSPA1A	-0.848348
PLD4	0.847851
DNAH3	0.847678
TMEM133	0.846784
SLC16A12	-0.84666
ANKRD65	-0.846024
CTSL	-0.84582
LOC105374312	0.844858
CDNF	-0.844824
ZNF491	0.844709
FABP7	0.844442
ACBD7	0.84439
MATN3	0.843206
AFAP1L2	0.843199
PTX3	0.842236
HSPB2	0.842236
PDZK1IP1	0.842236
GCNT7	0.842236
PSAPL1	0.842236
C19orf38	0.842236
FST	0.842236
HOXA9	0.842236
LOC107987098	0.842236
KCNJ12	0.841955
LOC101929322	0.841777
RIMS3	0.841544
GCHFR	0.841341
CGREF1	0.841071
CACNB4	-0.840658
GPBAR1	-0.839588
SBK3	-0.839588
SP5	-0.839588
SPEF1	-0.839588
UNC79	-0.839588
WNT6	0.839304
PRR19	0.8388
LOC107987425	0.837488
GRIN3B	0.837377
P2RY2	0.836919
C16orf71	0.835158
KCNQ1	-0.834722
SCN2B	0.83464
GGT1	0.833897
GPR137C	0.833247
TARP	0.833074
MMP10	0.832309
HIST1H3B	0.831348
PTCH2	0.831348
HIST2H2AA4	0.830879
HIST2H2AA3	0.830879
LHX9	0.829853
GPRIN2	-0.829821
SLC24A3	0.82843
PRSS8	0.82843
MAOB	0.827919
C6orf118	-0.826896
SMPDL3B	0.826888
HIST1H2AG	0.826824
KIAA0408	-0.826684
LOC101927509	0.826082
AKR1B10	0.824912
KRT16	-0.82438
NOX1	0.823377
ARMCX4	0.823377
CAPN3	0.823377
KCNG2	-0.8231
FAM110D	0.822622
NRG1	0.822085
SEMA5A	0.82172
DNER	-0.820375
FYN	0.820357
ZNF470	-0.820068
HSPA1B	-0.819344
SH3YL1	0.819153
CPZ	0.818488
C3	0.81758
IGLON5	-0.816637
BCAM	0.815713
LOC107984236	0.81538
CCNI2	0.815275
FAM131C	-0.815223
STRIP2	-0.815159
FANCD2OS	-0.814559
NRTN	0.814491
C6orf223	0.814282
LOC100506504	-0.813116
OGN	-0.813116
PALM3	-0.813116
CAMK2A	-0.813116
FAM196A	-0.813116
NUDT11	-0.813116
CDH8	-0.813116
ZNF391	0.812958
SAT1	0.812536
2019-03-10	0.812489
C2orf66	0.812489
C7orf61	0.812489
LOC105373985	-0.811615
ADGRF3	-0.810334
ASRGL1	0.810119
S100A16	-0.810028
GAS7	0.809304
SALL4	0.809063
TBC1D3L	0.808947
KHDC1L	0.808878
TRABD2B	0.808584
PDGFA	0.807996
LOC100996274	0.807556
ARHGAP8	-0.806919
NEUROG2	0.8054
TNFRSF8	0.8054
PC	0.805113
SHC4	0.803997
PLXNA4	0.803876
HES1	0.802609
LMF1	0.802003
GUCA1B	0.801696
PTGER4	0.801084
MESP1	0.800416
HIST1H2AE	0.800416
ITGB1BP2	0.800416
LOC338667	0.800416
EPN3	0.800416
APLN	-0.800308
RPRM	0.798814
ZNF577	0.797418
HRH1	-0.797246
C1orf100	-0.796173
EGF	0.795947
LY6K	-0.795194
GRIN2C	0.793873
OLFM1	0.793873
CYP2C18	-0.793399
ZNF90	-0.792736
LETM2	-0.792447
PLAU	0.791013
DNAH17	0.790776
FNDC8	0.790011
GRIK5	0.789769
SNED1	0.789333
HSPB3	-0.789269
SLC1A2	0.789259
CUBN	0.789066
IGFBP4	0.788697
M1AP	-0.78845
PLEKHH1	0.788355
LRRC66	-0.788162
FAM212B	0.787787
GBP2	-0.786234
CHRNB4	0.786032
OLFML2A	0.785073
CLEC2B	-0.784901
LAMB4	-0.783644
TTC16	0.782764
ANKRD63	-0.782255
NEK5	0.781906
CYSLTR2	-0.781605
MEP1B	-0.780389
PSME1	0.780286
MYL9	0.779528
ANTXR2	0.779164
PPP1R3G	-0.778706
LOC105373289	-0.778706
ADAMTS6	0.778594
C5orf46	0.77664
CYP2B6	0.776608
GAPDHS	-0.776085
PRH2	0.775602
AMER3	0.775205
CYP21A2	0.77516
MEGF8	0.774966
IL17RD	0.774826
BTG2	0.774442
LOC102724428	0.773239
SLC35F1	0.772553
TMEM74B	-0.772474
TPH1	-0.772474
PON1	-0.772474
MYLPF	-0.772474
TCHH	-0.772474
SPNS3	-0.772474
LAMA2	-0.772474
TOMM20L	-0.772474
MEIG1	-0.772474
MYBPC3	-0.772474
LOC100129924	-0.772474
KCNE2	-0.772474
CYP27C1	0.772412
DCT	0.771847
LRRTM2	0.771847
BAALC	0.771847
PRRT4	0.771847
CLDN5	0.771847
CALHM3	0.771847
P2RX3	0.771847
ENTPD3	0.771847
2019-09-05	0.771847
SERPIND1	0.771847
LOC107987254	0.771847
CEND1	0.771847
LOC105377022	0.771847
TMC3	0.771847
LOC100996713	0.771847
LOC101929726	0.771847
LOC107987253	0.771847
LMOD1	0.771847
CAV3	0.771847
MIP	0.771847
ABI3	0.771847
CTSW	0.771847
TMEM26	0.771847
CFAP206	0.771847
B3GALT4	0.771847
GPX2	0.771847
FAM174B	0.771847
LRRC46	0.771847
LRRN4CL	0.771762
VWA5A	-0.771209
LOC107985320	-0.771044
SLC2A13	0.770359
ARID3C	-0.770273
CNFN	0.769537
SAMD12	0.768396
TP53AIP1	0.768341
ISG20	0.768321
MAFF	0.767996
PIGR	0.767836
DUSP4	0.76766
EXD3	0.766393
FCMR	-0.76631
POC1B-GALNT4	0.765901
MMP2	0.765892
ENO3	0.764005
PITRM1	-0.763542
ATP5L2	0.763529
CORO1A	-0.763485
IFI16	-0.763475
AQP7P5	0.763165
PLCXD3	0.762748
BDKRB2	0.762509
FBLN7	0.761281
PRSS27	0.760706
FSBP	-0.760474
HOXB8	-0.760137
HIST2H4A	0.760022
HIST2H4B	0.760022
MTRNR2L8	0.759874
HLA-C	0.759788
SPINK9	0.759653
FILIP1	0.759305
MGC57346-CRHR1	0.758843
CAPS	0.758233
ZNF560	-0.75809
[truncated: 14,267 more rows]
